# Supplementary material for: Comparative Analysis between Salmonella enterica Isolated from Imported and Chinese Native Chicken Breeds
Source: Microorganisms. 2023 Feb 3;11(2):390. doi: 10.3390/microorganisms11020390 (PMC9962450; doi:10.3390/microorganisms11020390)
Supplement: Supplementary file 1 [file microorganisms-11-00390-s001.zip]

Archive with 1 entries (1 files):
- microorganisms-2129146-supplementary.pdf
